# Supplementary material for: Nomogram to Predict the Overall Survival of Colorectal Cancer Patients: A Multicenter National Study
Source: Int J Environ Res Public Health. 2021 Jul 21;18(15):7734. doi: 10.3390/ijerph18157734 (PMC8345484; doi:10.3390/ijerph18157734)
Supplement: Supplementary file 1 [file ijerph-18-07734-s001.zip]

Archive with 1 entries (1 files):
- ijerph-1206037-supplementary.pdf
